# Supplementary material for: A Narrative Review of Prognostic Gene Signatures in Oral Squamous Cell Carcinoma Using LASSO Cox Regression
Source: Biomedicines. 2025 Jan 8;13(1):134. doi: 10.3390/biomedicines13010134 (PMC11759772; doi:10.3390/biomedicines13010134)
Supplement: Supplementary file 1 [file biomedicines-13-00134-s001.zip]

Archive with 3 entries (3 files):
- Supplementary Table 1 and 2.pdf
- Supplementary table 3.pdf
- Supplementary table 4.pdf
